# Supplementary material for: A Wireless and Wearable Multimodal Sensor to Non-Invasively Monitor Transabdominal Placental Oxygen Saturation and Maternal Physiological Signals
Source: Biosensors (Basel). 2024 Oct 7;14(10):481. doi: 10.3390/bios14100481 (PMC11506160; doi:10.3390/bios14100481)
Supplement: Supplementary file 1 [file biosensors-14-00481-s001.zip]

Archive with 1 entries (1 files):
- biosensors-3216265-supplementary.pdf
